# Supplementary material for: Landscape of Well-Coordinated Fracture Healing in a Mouse Model Using Molecular and Cellular Analysis
Source: Int J Mol Sci. 2023 Feb 10;24(4):3569. doi: 10.3390/ijms24043569 (PMC9964763; doi:10.3390/ijms24043569)
Supplement: Supplementary file 1 [file ijms-24-03569-s001.zip]

Archive with 1 entries (1 files):
- ijms-2155586-supplementary.pdf
